# Supplementary material for: Intermediate Bandgap (IB) Cu3VSxSe4−x Nanocrystals as a New Class of Light Absorbing Semiconductors
Source: Nanomaterials (Basel). 2026 Jan 7;16(2):82. doi: 10.3390/nano16020082 (PMC12844221; doi:10.3390/nano16020082)
Supplement: Supplementary file 1 [file nanomaterials-16-00082-s001.zip]

Archive with 1 entries (1 files):
- nanomaterials-4052551-supplementary.pdf
